# Supplementary material for: Genomic alterations and associated outcomes in patients with PSMA-positive metastatic castration-resistant prostate cancer treated with 177Lu-PSMA-617
Source: Oncologist. 2025 Oct 27;30(11):oyaf358. doi: 10.1093/oncolo/oyaf358 (PMC12622373; doi:10.1093/oncolo/oyaf358)
Supplement: oyaf358_Supplementary_Data [file oyaf358_supplementary_data.zip]

Archive with 2 entries (2 files):
- Pluvicto Supplemental Figures 09Jun2025 CLEAN.docx
- Pluvicto Supplemental Tables 09Jun2025 CLEAN.docx
